# Supplementary material for: Investigating the Role of the Sinus Microbiome and Cytokine Profile in the SNOT-22 Response After Functional Endoscopic Sinus Surgery in Chronic Rhinosinusitis Patients
Source: J Clin Med. 2025 Jun 23;14(13):4446. doi: 10.3390/jcm14134446 (PMC12250471; doi:10.3390/jcm14134446)
Supplement: Supplementary file 1 [file jcm-14-04446-s001.zip]

Archive with 1 entries (1 files):
- jcm-3670369-supplementary.pdf
